# Supplementary material for: Success and Limitation of Equine Influenza Vaccination: The First Incursion in a Decade of a Florida Clade 1 Equine Influenza Virus that Shakes Protection Despite High Vaccine Coverage
Source: Vaccines (Basel). 2019 Nov 2;7(4):174. doi: 10.3390/vaccines7040174 (PMC6963532; doi:10.3390/vaccines7040174)
Supplement: Supplementary file 1 [file vaccines-07-00174-s001.zip]

Archive with 4 entries (3 files):
- vaccines-622202 sup/
- vaccines-622202 sup/vaccines-622202 author revision  Sup  Fig1.pdf
- vaccines-622202 sup/vaccines-622202 author revision  Sup Table 1..pdf
- vaccines-622202 sup/vaccines-622202 author revision  Sup Table 2..pdf
